# Supplementary material for: Potassium Chloroaurate-Mediated In Vitro Synthesis of Gold Nanoparticles Improved Root Growth by Crosstalk with Sucrose and Nutrient-Dependent Auxin Homeostasis in Arabidopsis thaliana
Source: Nanomaterials (Basel). 2022 Jun 18;12(12):2099. doi: 10.3390/nano12122099 (PMC9230854; doi:10.3390/nano12122099)
Supplement: Supplementary file 1 [file nanomaterials-12-02099-s001.zip]

Archive with 1 entries (1 files):
- nanomaterials-1778672-supplementary.pdf
